# Supplementary material for: Development of a gene doping detection method to detect overexpressed human follistatin using an adenovirus vector in mice
Source: PeerJ. 2021 Oct 20;9:e12285. doi: 10.7717/peerj.12285 (PMC8541302; doi:10.7717/peerj.12285)
Supplement: Supplemental Information 5 [file peerj-09-12285-s005.zip]

Archive with 26 entries (20 files):
- Supplemental Files_uncropped blots/
- Supplemental Files_uncropped blots/.DS_Store
- __MACOSX/Supplemental Files_uncropped blots/._.DS_Store
- Supplemental Files_uncropped blots/Figure2/
- Supplemental Files_uncropped blots/Figure1/
- Supplemental Files_uncropped blots/Figure2/FST(Figure2-C)/
- Supplemental Files_uncropped blots/Figure2/.DS_Store
- __MACOSX/Supplemental Files_uncropped blots/Figure2/._.DS_Store
- Supplemental Files_uncropped blots/Figure2/Akt(Figure2-E)/
- Supplemental Files_uncropped blots/Figure2/p70S6K(Figure2-F)/
- Supplemental Files_uncropped blots/Figure1/GAPDH_HuH7.png
- __MACOSX/Supplemental Files_uncropped blots/Figure1/._GAPDH_HuH7.png
- Supplemental Files_uncropped blots/Figure1/FST_HuH7.png
- __MACOSX/Supplemental Files_uncropped blots/Figure1/._FST_HuH7.png
- Supplemental Files_uncropped blots/Figure2/FST(Figure2-C)/B-Tubulin_C2C12.png
- __MACOSX/Supplemental Files_uncropped blots/Figure2/FST(Figure2-C)/._B-Tubulin_C2C12.png
- Supplemental Files_uncropped blots/Figure2/FST(Figure2-C)/FST_C2C12.png
- __MACOSX/Supplemental Files_uncropped blots/Figure2/FST(Figure2-C)/._FST_C2C12.png
- Supplemental Files_uncropped blots/Figure2/Akt(Figure2-E)/Akt_C2C12.png
- __MACOSX/Supplemental Files_uncropped blots/Figure2/Akt(Figure2-E)/._Akt_C2C12.png
- Supplemental Files_uncropped blots/Figure2/Akt(Figure2-E)/p-Akt_C2C12.png
- __MACOSX/Supplemental Files_uncropped blots/Figure2/Akt(Figure2-E)/._p-Akt_C2C12.png
- Supplemental Files_uncropped blots/Figure2/p70S6K(Figure2-F)/p70S6K_C2C12.png
- __MACOSX/Supplemental Files_uncropped blots/Figure2/p70S6K(Figure2-F)/._p70S6K_C2C12.png
- Supplemental Files_uncropped blots/Figure2/p70S6K(Figure2-F)/p-p70S6K_C2C12.png
- __MACOSX/Supplemental Files_uncropped blots/Figure2/p70S6K(Figure2-F)/._p-p70S6K_C2C12.png
